# Supplementary material for: Ileal Transcriptome Profiles of Japanese Quail Divergent in Phosphorus Utilization
Source: Int J Mol Sci. 2020 Apr 16;21(8):2762. doi: 10.3390/ijms21082762 (PMC7215725; doi:10.3390/ijms21082762)
Supplement: Supplementary file 1 [file ijms-21-02762-s001.zip]

Archive with 1 entries (1 files):
- ijms-711877-supplementary.xlsx
