# Supplementary material for: Ileal Transcriptome Profiles of Japanese Quail Divergent in Phosphorus Utilization
Source: Int J Mol Sci. 2020 Apr 16;21(8):2762. doi: 10.3390/ijms21082762 (PMC7215725; doi:10.3390/ijms21082762)
Supplement: Supplementary file 1 [file ijms-21-02762-s001.zip › ijms-711877-supplementary.xlsx]

## Sheet: Quail_DEG_family_filt_1in10_DES
GeneSymbol	Quail_GeneID	Fold change (highPU>lowPU)	P-value	False discovery rate
ABCC5	107318138	-2.03104	0.000413359	0.0206062
ABCG5	107311176	-1.91687	0.00061083	0.0241299
ABCG8	107311175	-1.96032	0.000252461	0.0156014
ACE2	107325566	-1.57306	0.00494586	0.0494676
ACSBG2	107325523	-1.51998	0.00468582	0.0484996
ACSL3	107318026	-1.81112	0.00345367	0.0453195
ADAM22	107309039	-5.26924	0.000847852	0.0278732
ADAM33	107314102	1.6276	0.002575	0.0408344
ADAT3	107307667	-1.61947	0.00365442	0.0453195
ADGRG3	107319099	2.80601	0.00436592	0.0475354
ADGRG5	107319107	4.07126	0.000131531	0.0110544
ADGRG6	107311647	-1.71807	0.000447721	0.0217087
ADGRL2	107317493	-1.88126	0.000637052	0.0243367
AHNAK2	107315269	-3.31448	0.000509322	0.0226335
AIM1	107311822	-1.55441	0.00465202	0.0483882
ALDH6A1	107315083	-2.32418	0.00140126	0.0330808
ALOX5AP	107308256	1.66709	4.71326e-05	0.00581332
AMT	107319594	3.06952	0.00389298	0.0453195
ANAPC13	107317975	2.14612	0.00274974	0.0414654
ANXA13	107310544	-1.6073	0.00117986	0.0312367
APC	107306337	-1.74618	0.00299469	0.0429012
AQP1	107308668	-2.23943	0.00033429	0.0186675
AQP10	107324469	15.2562	0.00372268	0.0453195
ARHGEF26	107318412	-1.52969	0.000863077	0.0278732
ARHGEF4	107317822	-2.80566	0.00449839	0.047816
ARL4C	107316404	1.74504	0.00415244	0.0462291
ARPC3	107321136	1.33133	0.00371509	0.0453195
ARRDC3	107306476	-1.85802	0.00158104	0.0347363
ART5	107308611	2.94578	0.00202679	0.0372331
ATF2	107316660	-1.55369	0.0022363	0.0384726
ATOX1	107320175	1.54649	0.00118439	0.0312367
ATP2B4	107324889	-1.76477	0.0013077	0.0321516
ATP5F1D	107325342	3.96274	0.000592242	0.0237777
ATP5L	107324140	2.59998	0.00466423	0.0484353
ATP6V1F	107307410	3.10357	0.00479183	0.0487634
ATXN1	107309679	-1.66287	0.00220701	0.0384296
AXIN2	107322239	-2.33818	0.00035423	0.0192485
BASP1	107309535	-1.61311	0.00490815	0.0492638
BATF	107315154	1.93623	0.00321519	0.0445827
BATF3	107311073	2.13815	0.00464979	0.0483882
BBIP1	107316146	2.2926	0.00149089	0.0339382
BGLAP	107312308	1.75118	0.00236688	0.0389736
BHLHE41	107316937	3.69557	0.00117651	0.0312367
BMS1	107315610	-1.60824	0.00222709	0.0384604
BOC	107320072	-1.68099	0.00239762	0.039071
BOLA3	107323672	2.69841	0.00232831	0.03891
BRD8	107320376	2.20736	0.00142896	0.0331147
BTC	107313201	14.482	0.000571924	0.0237455
C18H17orf89	107322195	3.56781	0.00176076	0.0367932
C1QA	107323570	2.35176	0.00157887	0.0347363
C28H19orf35	107325580	2.00233	6.3155e-06	0.0016587
C28H19orf45	107325512	-4.95984	0.00498094	0.0495996
C28H19orf60	107325631	4.05359	0.000235003	0.0148443
C4H4orf46	107313015	1.60528	0.00354716	0.0453195
C5H15orf52	107314225	-1.98856	0.000272284	0.0165028
CAB39L	107308160	-1.55748	0.00286087	0.0420773
CANT1	107322204	2.21477	0.00271495	0.041336
CASP9	107323418	1.76346	0.00191332	0.0370331
CASTOR1	107321516	2.65007	0.00386363	0.0453195
CASZ1	107323402	-1.72652	0.000951427	0.0284519
CAV1	107309151	-1.85035	0.0018591	0.0368305
CAVIN2	107316349	-1.59031	0.00186152	0.0368305
CCAR1	107315712	-1.97364	0.00412333	0.0461647
CCDC15	107324249	1.67849	0.00288551	0.0421026
CCDC84	107324187	2.06926	0.00226548	0.0385948
CCL19	107305825	2.63543	0.000200962	0.013609
CCR10	107325295	3.77791	0.00206405	0.0372331
CD276	107318657	1.64162	0.000885686	0.0279047
CD36	107321009	-3.70829	9.32079e-07	0.0003672
CD5	107314247	2.82735	0.00100576	0.0293501
CD6	107314129	3.08972	0.00126894	0.0321516
CD79B	107325050	1.62839	0.00408735	0.0460893
CD8A	107314059	1.58083	0.00477292	0.0487634
CDC34	107325552	1.32707	0.00334874	0.0451996
CDCA8	107322604	2.23277	0.00164304	0.0356293
CDH11	107319337	-1.85041	0.00135577	0.0325628
CDH13	107319392	-1.82928	0.000952407	0.0284519
CDIP1	107320930	5.18965	0.000160526	0.0121359
CDK10	107319500	3.39993	6.23804e-05	0.00666449
CDK13	107309844	-1.42197	0.0028771	0.0420773
CDK4	107325825	2.73189	0.0043602	0.0475354
CEBPZ	107311248	-1.7431	0.0039814	0.0458018
CERS5	107325704	5.71994	4.11934e-08	4.33246e-05
CHAD	107322307	1.83618	0.00392188	0.0453727
CHIC1	107312791	-2.16446	0.00368832	0.0453195
CHL1	107319926	-3.61566	0.00328856	0.0446743
CIART	107324513	3.15574	0.000838452	0.0278732
CISD3	107325159	2.80992	0.00337069	0.0453195
CLDN2	107312820	2.18001	0.00089425	0.0279047
CLDN23	107313506	3.07018	0.00282885	0.0420547
CLTB	107320365	4.70251	3.69122e-05	0.0052489
CMTR1	107311264	-1.41481	0.00413537	0.0462174
CMTR2	107319188	-2.62072	0.00264402	0.0411509
CNDP1	107309982	-8.10236	0.000951825	0.0284519
CNPY2	107325847	3.12465	0.000654397	0.0245529
COL6A3	107316506	-2.14153	0.00495199	0.0494676
COL8A2	107323825	-1.59848	0.00120742	0.0317116
COLCA2	107324093	2.17162	0.00337591	0.0453195
CPZ	107314062	1.89542	0.00461025	0.0482723
CRISPLD2	107319366	-1.72599	0.00382827	0.0453195
CRNKL1	107310739	-1.6202	0.00458883	0.048128
CST7	107310960	1.61857	5.12331e-05	0.00584826
CTDSP1	107316997	9.00436	1.1985e-06	0.000444387
CTU2	107319491	3.97937	5.29512e-05	0.00585559
CUX1	107322388	-1.82594	0.00100184	0.0293501
DAB1	107317702	-1.60013	0.00449756	0.047816
DAB2	107305867	-2.18057	9.59378e-06	0.00215974
DAB2IP	107321754	-1.37708	0.000982614	0.0289427
DAO	107321301	2.4027	0.00218068	0.0382884
DAPK2	107318543	-1.63856	0.00483418	0.0488324
DBNDD1	107319507	3.54857	0.000803453	0.0275241
DBT	107317454	-1.60504	0.00464234	0.0483882
DCBLD1	107311828	-1.90087	0.00166182	0.0356293
DEGS2	107315308	-1.75936	0.00372329	0.0453195
DHDH	107325868	2.0681	0.000769184	0.0269357
DICER1	107315212	-2.37416	0.00191798	0.0370331
DIEXF	107311106	-2.16963	0.0044739	0.0477676
DMTF1	107319357	-2.31527	0.000163651	0.0121359
DNAJC10	107316591	-1.47745	0.00440904	0.0476425
DNAJC22	107325800	2.86684	0.00195971	0.0370331
DNMT3B	107323238	1.66064	0.000150659	0.0118955
DNPEP	107316992	2.07444	0.00341833	0.0453195
DOHH	107325561	4.31965	0.00202028	0.0372331
DPYD	107317539	-1.73398	0.00264025	0.0411509
DPYSL2	107323653	-1.59221	0.000430999	0.0210599
DSG2	107310125	-1.47096	0.00192926	0.0370331
DYNLT1	107311643	1.50171	0.0048121	0.048775
E2F2	107324074	2.17495	0.00415098	0.0462291
ECEL1	107318234	6.56694	0.0042662	0.047005
EDN2	107324061	-1.71499	0.000871438	0.0278732
EEF1AKMT3	107325804	4.42603	8.85996e-05	0.00846171
EFNA5	107306363	1.68255	0.0010395	0.0300229
EGR4	107314126	2.2765	0.00320838	0.0445827
EIF2AK1	107320609	2.7935	0.00404356	0.0459206
EIF2AK4	107314918	-4.75145	3.4792e-06	0.000996844
EIF4G3	107323301	-1.5655	0.00505394	0.0498539
ELMOD3	107323643	2.69674	0.00358062	0.0453195
ELN	107322692	2.43454	0.00156239	0.0347363
ENPP6	107313315	2.5294	0.00292994	0.042456
EPHB6	107319201	-3.96286	0.00477306	0.0487634
ERBB2	107325215	2.28487	4.91552e-06	0.00134714
ERN1	107322004	-1.87892	0.00227321	0.0386221
ETNPPL	107313266	-9.49517	4.47234e-07	0.000234922
EXOSC9	107313564	-6.02589	6.42562e-05	0.00675048
F2	107314808	-1.89427	0.00193609	0.0370331
FAM107A	107319792	-1.86203	0.000693865	0.025577
FAM117A	107325144	3.18944	1.77177e-05	0.00319087
FAM126B	107316519	-2.1884	0.00381972	0.0453195
FAM134B	107309531	-1.8816	0.00384854	0.0453195
FAM161A	107310918	-11.0611	0.00142311	0.0331147
FAM168B	107317824	-1.53885	0.00379718	0.0453195
FAM174B	107318840	-1.6467	0.0035373	0.0453195
FAM32A	107325493	1.34561	0.00224	0.0384726
FBXO34	107315446	-1.52546	0.00214696	0.0378016
FCHSD1	107320286	2.19215	0.00362126	0.0453195
FGFRL1	107313938	-1.53345	0.00444169	0.0476959
FGR	107324040	2.979	0.00115989	0.0312066
FKBP5	107324603	-1.65973	0.000580064	0.0237455
FNIP1	107320074	-1.79232	0.00348324	0.0453195
FOXN2	107310880	-1.72244	0.00455677	0.048128
FRMPD1	107306731	-8.52923	0.000853509	0.0278732
GABARAPL1	107319320	-1.65855	0.00327201	0.044642
GABRD	107323289	-5.67953	0.0045881	0.048128
GAL3ST1	107321503	5.5107	9.17508e-05	0.00862218
GALM	107310968	1.90491	0.00123001	0.0317752
GATA5	107323002	2.04918	0.00185794	0.0368305
GJA1	107311882	-2.90646	3.13594e-05	0.00494172
GK	107324783	-1.65067	0.000707474	0.0256482
GLI3	107309856	-2.00902	0.00477619	0.0487634
GLMP	107324351	3.33094	0.00388662	0.0453195
GLS	107316325	-1.68565	0.00464532	0.0483882
GNAL	107310002	-1.44368	0.00235188	0.03891
GNG13	107320644	2.40978	4.04082e-05	0.00536846
GNGT2	107325110	2.76995	0.0027346	0.041336
GPATCH1	107319246	-4.77234	0.000907257	0.0280822
GPR27	107320016	2.28829	0.00207874	0.0372331
GPR55	107317838	-2.11679	0.000505985	0.0226335
GPX1	107319610	2.82325	0.00226545	0.0385948
GRN	107324993	3.13693	0.00286306	0.0420773
GUK1	107308832	-17.4566	0.00185229	0.0368305
HDAC10	107308576	-2.02955	0.00190539	0.0370331
HDDC3	107318944	2.6261	0.0047072	0.0485177
HHLA2	107321191	-1.4888	0.00136381	0.0325628
HLF	107322072	-1.7955	0.000876463	0.0278732
HMBOX1	107312374	-1.89615	0.000175606	0.012638
HMOX1	107314345	1.58716	0.00244141	0.0395604
HNF4G	107310293	-1.59757	0.00221452	0.0384542
HNRNPDL	107313417	-1.652	0.00434687	0.0475354
HOXC8	107306975	-3.64444	0.00326677	0.044642
IGF1R	107318870	-3.46199	0.00058213	0.0237455
IGFBP2	107316830	1.80063	0.00381799	0.0453195
IGFBP7	107313406	2.23799	0.0043578	0.0475354
IL18BP	107308522	3.24026	0.00226396	0.0385948
IL34	107319215	2.53786	0.000266778	0.0163261
IMP4	107319210	3.27649	0.00369264	0.0453195
IP6K1	107319588	2.42753	0.000367107	0.0196101
IRF8	107319433	1.47144	0.00442434	0.0476425
JADE1	107313194	-1.65091	0.00371899	0.0453195
JAGN1	107319808	5.45956	0.000624302	0.0242913
JARID2	107309685	-1.90449	0.00353715	0.0453195
JDP2	107315153	2.75527	0.00179252	0.0368041
KCNE3	107308648	2.67898	0.00359046	0.0453195
KCNJ15	107323438	-1.82139	0.00165717	0.0356293
KCNK15	107322918	2.79055	0.000334652	0.0186675
KCTD12	107308053	4.16832	0.000509881	0.0226335
KCTD17	107313816	1.77778	0.000820189	0.0276466
KDELC2	107308374	-1.80526	0.00322818	0.044592
KDR	107313758	-1.63655	0.00470897	0.0485177
KIAA0753	107322753	-4.15014	0.0047964	0.0487634
KIAA0895L	107319115	1.77216	0.00287545	0.0420773
KIAA1210	107312929	-5.48113	0.00232525	0.03891
KIAA1217	107308960	-1.63366	0.00030919	0.0178801
KIAA1429	107310354	-2.87414	0.00110756	0.0307547
KIF12	107322467	3.97774	0.000320858	0.0182205
KIF16B	107310772	-1.68631	0.00293709	0.042462
KLB	107313821	-2.47637	0.00172483	0.0365324
KLF15	107319839	-3.49471	0.00017971	0.012638
KMT2A	107324133	-1.8216	3.53932e-05	0.0052489
LAG3	107318708	2.03323	2.40494e-05	0.00388695
LARP4	107325712	-1.58156	0.000402213	0.0202823
LARS2	107309392	-2.53127	0.00164498	0.0356293
LASP1	107325208	2.21544	0.00278551	0.0416277
LGALS2	107313919	2.07553	0.00219029	0.0383503
LIM2	107324349	6.75106	0.000102209	0.00918859
LMBR1L	107325760	2.52632	0.00392302	0.0453727
LOC107305757	107305757	1.43497	0.000530833	0.0229179
LOC107305761	107305761	2.6838	2.47079e-11	1.55742e-07
LOC107305824	107305824	1.84176	0.000297156	0.0175054
LOC107306461	107306461	-1.53282	0.00258481	0.0408344
LOC107306513	107306513	-1.59275	0.00229424	0.0387704
LOC107306695	107306695	2.55101	0.000305714	0.0178428
LOC107306773	107306773	3.52037	0.00158649	0.0347363
LOC107306827	107306827	3.16953	0.00177154	0.0367932
LOC107307209	107307209	8.46954	0.00115188	0.0312066
LOC107307216	107307216	-2.65057	0.00282304	0.0420547
LOC107307384	107307384	2.4149	0.00129376	0.0321516
LOC107307385	107307385	-15.7543	3.46392e-07	0.000198493
LOC107307439	107307439	2.48605	0.00361444	0.0453195
LOC107307617	107307617	-3.60777	0.00388803	0.0453195
LOC107307873	107307873	3.80683	0.00267948	0.041336
LOC107307889	107307889	-1.57921	0.00376533	0.0453195
LOC107307914	107307914	-1.75263	0.00129981	0.0321516
LOC107308202	107308202	3.38513	0.000868427	0.0278732
LOC107308206	107308206	-3.57871	0.00241728	0.0392704
LOC107308510	107308510	3.82193	0.00330449	0.0447942
LOC107308550	107308550	2.38059	0.00425355	0.0469555
LOC107308658	107308658	1.93321	0.00132306	0.0321995
LOC107308700	107308700	1.9349	0.0001196	0.0103271
LOC107309008	107309008	23.273	1.31313e-07	0.000103464
LOC107309236	107309236	3.21273	0.00108115	0.0304234
LOC107309332	107309332	-2.28062	0.00302369	0.0432184
LOC107309649	107309649	1.51986	0.00200622	0.0371937
LOC107309690	107309690	1.93933	9.31132e-07	0.0003672
LOC107309809	107309809	-1.71268	0.00345665	0.0453195
LOC107310334	107310334	-2.10979	0.00318815	0.0444601
LOC107310923	107310923	1.55925	0.000635708	0.0243367
LOC107312260	107312260	2.29657	0.000526742	0.0228981
LOC107312304	107312304	3.48982	0.00404718	0.0459206
LOC107312336	107312336	8.28719	0.000181028	0.012638
LOC107312371	107312371	1.95824	0.00203207	0.0372331
LOC107312573	107312573	-1.72583	0.00369743	0.0453195
LOC107312645	107312645	2.11008	0.00149141	0.0339382
LOC107312769	107312769	9.68048	6.59251e-06	0.00166219
LOC107312819	107312819	3.19479	0.000152861	0.0118955
LOC107313421	107313421	2.78378	0.00402177	0.0459206
LOC107313493	107313493	2.08114	0.00184076	0.0368305
LOC107313870	107313870	3.22534	0.00135897	0.0325628
LOC107314286	107314286	412.405	8.84674e-07	0.0003672
LOC107314549	107314549	12.8098	0.000591689	0.0237777
LOC107314723	107314723	-2.19888	0.00234873	0.03891
LOC107315919	107315919	-7.61092	0.000912702	0.0280822
LOC107317284	107317284	-20.403	0.000583905	0.0237455
LOC107317605	107317605	-1.86659	0.0049801	0.0495996
LOC107317949	107317949	1.72075	0.00427296	0.047005
LOC107318399	107318399	2.86423	0.000916628	0.0280822
LOC107318438	107318438	2.09228	3.54633e-05	0.0052489
LOC107318577	107318577	1.74282	0.00144771	0.0334044
LOC107318671	107318671	2.82734	0.000235499	0.0148443
LOC107319292	107319292	-1.59363	0.00362372	0.0453195
LOC107319304	107319304	16.3019	8.2067e-06	0.00191591
LOC107319567	107319567	-12.7744	0.000813526	0.0275695
LOC107319602	107319602	1.91024	0.000645654	0.0243699
LOC107319774	107319774	2.12207	0.00321816	0.0445827
LOC107319997	107319997	-4.80062	1.00672e-05	0.00218817
LOC107320125	107320125	6.92993	0.00412227	0.0461647
LOC107320274	107320274	-3.5895	0.00482076	0.048775
LOC107320290	107320290	1.93018	0.00150463	0.0341158
LOC107320370	107320370	1.69728	0.00086003	0.0278732
LOC107320571	107320571	1.94972	0.00184664	0.0368305
LOC107320912	107320912	3.10065	0.001421	0.0331147
LOC107321012	107321012	-45.3128	0.0001081	0.00946373
LOC107321365	107321365	2.02005	0.00379723	0.0453195
LOC107321366	107321366	4.88084	1.72277e-05	0.00319087
LOC107321388	107321388	3.38956	8.42293e-05	0.00825161
LOC107321546	107321546	3.43518	0.00353338	0.0453195
LOC107321549	107321549	5.79599	2.25294e-07	0.000157789
LOC107321554	107321554	3.66631	0.00360595	0.0453195
LOC107321560	107321560	3.47036	0.000202948	0.013609
LOC107321581	107321581	3.4191	0.000163126	0.0121359
LOC107322131	107322131	3.33898	5.18889e-05	0.00584826
LOC107322294	107322294	3.0193	0.000489131	0.0226335
LOC107322632	107322632	1.78722	0.00481397	0.048775
LOC107322698	107322698	-6.84878	0.00134649	0.0325628
LOC107322708	107322708	2.74557	0.00219663	0.0383549
LOC107322710	107322710	3.77583	0.000470595	0.0223183
LOC107322729	107322729	2.80754	1.54725e-05	0.00300057
LOC107322768	107322768	-4.07876	0.00364683	0.0453195
LOC107322800	107322800	-1.73276	0.000628677	0.0243114
LOC107322912	107322912	2.60798	8.50907e-05	0.00825161
LOC107323028	107323028	2.14059	0.000470916	0.0223183
LOC107323037	107323037	2.10436	0.000343076	0.0189695
LOC107323109	107323109	2.54723	0.00473204	0.0486585
LOC107323144	107323144	1.76096	0.00361246	0.0453195
LOC107323342	107323342	5.50834	2.30146e-06	0.000725345
LOC107323637	107323637	2.44821	0.00356476	0.0453195
LOC107323646	107323646	12.0644	0.000145625	0.0117683
LOC107323803	107323803	2.20802	0.000781378	0.0272115
LOC107324095	107324095	-4.93971	0.0015509	0.0347363
LOC107324147	107324147	2.06198	0.00198013	0.0370604
LOC107324442	107324442	1.74434	0.0017675	0.0367932
LOC107324445	107324445	1.75309	0.00367198	0.0453195
LOC107324454	107324454	2.57925	0.0040199	0.0459206
LOC107324461	107324461	8.38306	7.84154e-09	1.6476e-05
LOC107324487	107324487	2.19104	0.00471066	0.0485177
LOC107324759	107324759	2.67052	0.00353475	0.0453195
LOC107325170	107325170	2.68165	0.00354987	0.0453195
LOC107325286	107325286	-2.89886	0.00442871	0.0476425
LOC107325485	107325485	2.77853	0.00415842	0.0462291
LOC107325536	107325536	1.74723	0.00290425	0.0422781
LOC107325545	107325545	2.67783	0.00052596	0.0228981
LOC107325806	107325806	3.33685	0.00058189	0.0237455
LOC107325887	107325887	1.86052	0.000454384	0.0218636
LOC107325888	107325888	1.60947	0.000223071	0.0145855
LOC107325890	107325890	1.86019	0.00387105	0.0453195
LOXL2	107323625	-2.33518	0.000716141	0.0256482
LPIN1	107312217	-7.40514	2.80774e-06	0.000842766
LRPPRC	107311171	-3.35715	0.00395308	0.0456366
LRRC8D	107317483	-1.95103	0.00172616	0.0365324
LSM5	107309883	1.63134	0.00376755	0.0453195
LSP1	107314545	1.34683	0.00379217	0.0453195
LURAP1	107317618	3.18875	2.34854e-05	0.00388695
LYRM2	107311960	1.75801	0.000967143	0.0287558
MAB21L3	107319807	-7.21669	0.00363796	0.0453195
MAD1L1	107320743	1.54475	0.00457262	0.048128
MALRD1	107309051	-2.31966	0.0019623	0.0370331
MAN1A1	107311841	-1.68655	0.0018558	0.0368305
MAOB	107324272	-1.9679	0.00129241	0.0321516
MDK	107314780	2.37244	0.000676629	0.0252368
ME1	107311991	-1.79213	0.00260518	0.0409509
ME2	107307001	-16.4446	0.000793031	0.0273155
MED14	107324605	-2.95655	0.00111934	0.0307673
MGEA5	107315982	-1.58019	0.00234847	0.03891
MGST3	107317243	4.79382	0.00286518	0.0420773
MIOS	107309103	-3.07629	0.00197658	0.0370604
MIPOL1	107315063	-2.01313	0.00324156	0.044592
MLLT4	107311463	-1.64425	0.00283747	0.0420773
MLNR	107308159	-2.7694	0.0039131	0.0453727
MMP17	107321084	1.47609	0.0036803	0.0453195
MOB3B	107306611	-3.68849	0.00122477	0.0317752
MPDU1	107307687	2.84339	0.00278692	0.0416277
MPEG1	107314418	1.61008	0.0033469	0.0451996
MPL	107317403	3.86318	1.57089e-05	0.00300057
MPP6	107309188	-1.58912	7.67212e-05	0.00767618
MRC2	107325210	1.47592	0.00404952	0.0459206
MRPL2	107310756	3.62152	0.00207116	0.0372331
MRPL20	107323278	2.80222	0.00272934	0.041336
MRPL33	107311140	1.52997	0.000755883	0.0267673
MRPL35	107313907	2.23212	0.00440485	0.0476425
MRPL44	107318045	2.91012	0.00196007	0.0370331
MRPL46	107318801	2.01046	0.000393839	0.0200935
MRPL9	107324583	3.2901	0.00151986	0.0343375
MRPS18A	107311322	1.48425	0.00298783	0.0429012
MRPS18C	107313430	1.5893	0.00453079	0.0479985
MRPS21	107324515	2.79636	0.00247609	0.0398154
MSH6	107310861	-1.98781	0.00285018	0.0420773
MTCL1	107310028	-4.4392	0.00263177	0.0411509
MTPAP	107308935	-1.59195	0.000975748	0.0288754
MTUS1	107313707	-1.84403	0.000929315	0.0281624
MYBBP1A	107322481	-1.79359	0.00250469	0.0401727
MYCBP	107323951	1.61297	0.000215275	0.0142837
MYLIP	107309697	-1.88457	0.000319606	0.0182205
MYO1C	107322423	-1.51889	0.000415174	0.0206062
MZB1	107320311	3.1772	0.00362634	0.0453195
NCF1	107322658	1.56363	0.0035637	0.0453195
NCK2	107306567	-1.49534	0.00271049	0.041336
NCOA4	107315567	-1.85252	0.000570992	0.0237455
ND6	804663	2.6707	0.00398919	0.0458018
NDNF	107313566	-2.90796	0.00314582	0.0440648
NDUFA11	107325519	2.90286	0.0031622	0.044196
NDUFA13	107325662	2.99062	0.00112266	0.0307673
NDUFAF3	107319832	3.55833	0.00258026	0.0408344
NDUFB1	107315196	1.69196	0.00131089	0.0321516
NDUFB6	107320946	3.60356	0.00127727	0.0321516
NDUFB9	107310530	2.33371	4.88799e-05	0.00581332
NDUFV1	107314148	2.31302	0.00252427	0.0402818
NECAB3	107322857	3.00789	0.00239881	0.039071
NFKB2	107315842	2.09177	0.00257914	0.0408344
NLRC3	107320955	1.54417	0.00436642	0.0475354
NPAS4	107307811	2.47556	0.00189318	0.0370331
NPFFR1	107315737	2.54261	4.27828e-05	0.00550356
NR4A3	107309920	-2.3341	0.00310773	0.0438234
NRP1	107308920	-2.21178	0.0034834	0.0453195
NVL	107311006	-2.06572	0.00200154	0.0371937
OGG1	107319803	3.5523	0.00251348	0.0402115
OIT3	107315697	-1.7448	0.00210193	0.0373021
OLFM4	107308099	3.44821	0.00228094	0.0386492
ORAI1	107321339	1.61113	0.0018425	0.0368305
OSR1	107312299	-6.1547	0.000503068	0.0226335
OTULIN	107309539	-6.01011	0.00262323	0.041132
PAFAH1B2	107324242	6.94933	0.000176865	0.012638
PANK4	107323444	-5.18655	0.00116839	0.0312066
PATJ	107317728	-1.55764	0.000165971	0.0121648
PBXIP1	107324494	2.33021	0.0037692	0.0453195
PCBP2	107306966	5.13628	0.000761943	0.0268312
PCK1	107323226	-2.37496	0.000843466	0.0278732
PCP4L1	107324543	3.03413	0.000182452	0.012638
PCSK2	107310688	-1.95636	0.00208327	0.0372331
PDCD1	107318303	2.17988	0.000879507	0.0278732
PDCD4	107316145	-2.8326	0.00157493	0.0347363
PDK4	107309122	-2.34116	2.02822e-05	0.00355126
PDP2	107319341	-2.80761	0.000808031	0.0275313
PDRG1	107323186	3.08821	0.00365493	0.0453195
PECAM1	107322005	-2.6216	0.0031251	0.0438721
PER3	107323437	-3.25945	0.000375556	0.0197271
PEX1	107309072	-3.04418	0.00376785	0.0453195
PEX2	107310330	-2.18493	0.000136445	0.0111696
PFDN2	107324549	2.48807	0.00398405	0.0458018
PGBD5	107311425	-3.21734	0.00447548	0.0477676
PHF19	107321803	1.7529	0.00271716	0.041336
PHLDA1	107310843	3.41942	0.00502764	0.0498285
PHLDB2	107321380	-1.90178	0.00127236	0.0321516
PHRF1	107314504	-1.59761	0.0025997	0.0409509
PIDD1	107314506	-1.66528	0.00411441	0.0461647
PIH1D2	107324121	-3.32525	0.003999	0.045831
PIK3CG	107306688	-2.42024	0.00187844	0.0370013
PLA2G4F	107314844	-1.76522	0.00115994	0.0312066
PLAA	107306602	-1.60155	0.000282228	0.0169427
PLLP	107319136	14.3127	0.000158725	0.0121359
PLS3	107312588	3.44147	0.000289752	0.0172302
PLXDC1	107325265	-1.50937	0.0042472	0.0469555
PMVK	107324495	7.76006	0.00343752	0.0453195
PODXL	107313928	-2.09143	3.7412e-05	0.0052489
POLD4	107314195	5.58014	4.87932e-05	0.00581332
POLE	107321357	1.96723	0.002225	0.0384604
POLR2L	107314500	2.15599	0.00272179	0.041336
POLR3E	107320861	-1.68265	0.00178032	0.0367932
POMP	107308291	37.5434	6.81382e-08	6.13568e-05
PPA2	107313313	-6.98895	0.00383246	0.0453195
PPM1J	107324858	1.84317	0.00206246	0.0372331
PPP1R1A	107325732	3.83131	3.74723e-05	0.0052489
PPP6C	107321944	4.96218	4.50713e-05	0.00568199
PRCP	107308476	-3.14297	0.000151955	0.0118955
PRICKLE1	107309680	-2.7673	0.000576738	0.0237455
PRKG1	107315639	-1.54388	0.00306246	0.0433791
PRR15L	107325107	4.43028	0.000191885	0.0131469
PSMA6	107315053	-15.5646	0.00239605	0.039071
PSMG3	107320670	1.31815	0.00299224	0.0429012
PTCHD1	107325015	-1.73021	0.00352656	0.0453195
PTMS	107318715	3.61727	0.00194465	0.0370331
PTPMT1	107314788	2.88962	0.000513853	0.0226503
PTPN7	107324634	1.76091	0.00324204	0.044592
PTPN9	107318619	1.79968	0.00494008	0.0494676
QSOX1	107317290	2.6342	0.00412138	0.0461647
R3HDM4	107325465	1.85573	0.00349354	0.0453195
RAB7B	107324886	2.13409	0.000710868	0.0256482
RABEPK	107321943	2.23932	0.00037418	0.0197271
RAD9A	107314241	2.93951	0.000879974	0.0278732
RAPGEF5	107309176	-2.67041	9.30156e-05	0.00862218
RAPGEF6	107320073	-2.2812	5.1957e-05	0.00584826
RARRES2	107308699	3.15908	0.000788099	0.0272948
RASD1	107320622	3.49811	0.00172051	0.0365324
RASL11A	107308279	2.7445	0.00105236	0.0300229
RBM33	107308754	-1.70939	0.00184029	0.0368305
REPS2	107325271	-2.17532	0.0012298	0.0317752
RHCE	107323894	-3.45281	0.000922213	0.0280822
RHPN1	107310628	3.10651	0.00178931	0.0368041
RIC3	107314649	-6.20895	0.00478612	0.0487634
RIPPLY1	107312821	1.99169	0.00109771	0.0307521
RND1	107307086	3.58126	0.00231732	0.03891
RNF130	107320179	1.60303	0.00189465	0.0370331
RNF145	107320401	-1.84311	0.00366978	0.0453195
RNF38	107306378	-1.42683	0.00324735	0.044592
RNGTT	107311978	-1.61215	0.0047933	0.0487634
RPA3	107309108	1.52173	0.00505339	0.0498539
RPL19	107325201	-5.10741	0.00105001	0.0300229
RPL21	107308278	-2816.9	2.00868e-06	0.000666388
RPL7	107310282	6.55123	0.00105826	0.0300477
RPL7A	107321778	-10.3648	0.000386022	0.0200935
RPS23	107306516	18.6104	3.0655e-08	4.33246e-05
RPS29	107315500	-63.0841	0.000427743	0.0210599
RPS6KB2	107314239	2.42016	0.00467255	0.0484419
RSL1D1	107320509	-2.19254	0.0019881	0.037076
SAR1A	107315740	10.2985	4.12397e-08	4.33246e-05
SAYSD1	107311340	3.14219	0.00353178	0.0453195
SBDS	107322612	-1.33254	0.00182595	0.0368305
SCCPDH	107311242	-1.67384	0.00110475	0.0307547
SDC3	107324019	-1.41184	0.00172713	0.0365324
SDHC	107307598	2.52533	0.00385092	0.0453195
SDSL	107321513	2.55276	8.01313e-06	0.00191591
SEBOX	107322476	2.93695	0.000394967	0.0200935
SEMA4A	107324327	2.70481	0.00304699	0.0432875
SEPT12	107320891	3.37355	0.0017683	0.0367932
SERINC2	107324042	2.31783	0.00198139	0.0370604
SETD1B	107321274	-1.87984	0.000685424	0.0254144
SGTA	107325459	-1.27822	0.00268555	0.041336
SH2B2	107322455	1.79269	0.00210178	0.0373021
SH3BP5L	107307142	1.85529	0.00445002	0.047704
SHFM1	107309129	1.65209	0.00327938	0.0446458
SHOC2	107316144	-1.55316	0.00208415	0.0372331
SHROOM1	107320075	-2.04598	0.00357045	0.0453195
SIDT2	107324241	2.45012	0.000475451	0.0223651
SIVA1	107315296	3.5301	0.00114835	0.0312066
SLC11A1	107316954	3.21222	0.00166018	0.0356293
SLC13A2	107322469	-1.92405	0.00377424	0.0453195
SLC16A3	107322060	-2.98813	0.00422313	0.0468119
SLC1A1	107306100	-3.118	2.52526e-07	0.000159176
SLC1A7	107317660	-13.8837	0.00142896	0.0331147
SLC22A4	107320084	-1.98436	1.11594e-05	0.00234472
SLC25A24	107317119	-1.46066	0.00174476	0.0367819
SLC25A28	107316105	8.3719	7.77431e-07	0.0003672
SLC25A39	107325247	3.93903	0.000893533	0.0279047
SLC25A44	107324346	2.33607	0.00311775	0.0438666
SLC25A48	107320181	-2.08885	7.56666e-05	0.00767618
SLC26A11	107322086	2.95975	0.0032542	0.044592
SLC26A6	107319966	2.1454	1.54353e-05	0.00300057
SLC2A9	107314028	-1.77549	0.000865296	0.0278732
SLC35E3	107310539	2.84929	0.00405782	0.0459206
SLC35G1	107316098	-1.88104	0.00210675	0.0373021
SLC38A4	107309931	-2.10345	0.00195618	0.0370331
SLC39A14	107307313	1.95595	0.00352882	0.0453195
SLC43A3	107314445	2.1999	0.00442917	0.0476425
SLC45A4	107310593	-1.62142	0.00135844	0.0325628
SLC5A12	107314295	-11.7477	2.18852e-09	6.89748e-06
SLC5A8	107312095	-2.31541	0.00353462	0.0453195
SLC6A19	107309458	-2.45256	0.000554835	0.0237455
SLC6A4	107322596	-2.51149	0.000353349	0.0192485
SLC7A9	107319252	-2.22897	0.000616327	0.0241299
SMARCD3	107308714	-3.2541	0.00345879	0.0453195
SMIM13	107309624	-1.82829	0.00128835	0.0321516
SMIM19	107313221	1.69637	0.00358256	0.0453195
SNTB1	107310509	-1.62904	0.0027215	0.041336
SNX22	107318488	2.92811	0.0024628	0.0398047
SNX25	107313270	-4.49278	0.0015605	0.0347363
SOCS3	107322171	2.1999	0.00148957	0.0339382
SORBS1	107315825	-1.62534	0.0011143	0.0307673
SOX9	107322214	-2.00903	0.00304912	0.0432875
SPARC	107320174	1.58622	0.00125991	0.0321516
SPATA2L	107319499	4.84976	0.00138911	0.0329175
SPHK1	107322120	3.38054	0.000103499	0.00918859
SPON2	107314044	-2.0388	0.00277599	0.0416277
SPTBN1	107310766	-1.69636	0.000494477	0.0226335
SPTBN5	107314824	-1.72978	0.000242025	0.0151046
SRA1	107320387	3.69231	0.00190639	0.0370331
SRSF1	107322780	4.18846	1.75676e-06	0.00061519
STK16	107316926	3.4051	0.00204776	0.0372331
STOM	107321758	-1.62291	0.00272379	0.041336
SUPT16H	107306995	-3.36148	0.00441996	0.0476425
SUSD2	107321492	-2.61808	0.00145206	0.0334044
SVIL	107308932	-1.84178	0.000615952	0.0241299
SVOP	107321298	-3.77882	0.00500313	0.0496636
SYDE2	107317502	-1.73649	0.00451837	0.0479475
SYT6	107324832	-12.5641	0.00159652	0.0348214
TANC1	107317072	-1.68316	0.00486216	0.0489053
TBC1D2	107306644	-2.61507	0.00500067	0.0496636
TBC1D30	107310157	-1.76334	0.0033956	0.0453195
TCTA	107319596	11.7275	0.00107665	0.0304234
TCTEX1D2	107318219	1.59275	0.000728661	0.0259491
TECR	107307749	2.59125	0.00357855	0.0453195
TET3	107323691	-1.71269	0.0012422	0.0318293
TFEC	107309175	-7.88792	0.0015871	0.0347363
TFPI2	107309088	-1.43855	0.000233983	0.0148443
THEMIS2	107323925	1.98341	0.00155153	0.0347363
THSD1	107308191	-6.8747	0.000363595	0.0195885
TJP1	107318600	-1.82883	0.00272404	0.041336
TK1	107322136	1.58136	0.00291207	0.0422944
TKFC	107314198	3.193	0.00364709	0.0453195
TLCD1	107322724	3.36321	0.00377999	0.0453195
TLDC2	107322799	2.81106	0.00278469	0.0416277
TMCC3	107311629	-1.54305	0.00132031	0.0321995
TMEM106C	107306960	1.40387	0.00441765	0.0476425
TMEM136	107324291	1.86024	0.00213336	0.0376675
TMEM138	107314202	2.77288	0.00208513	0.0372331
TMEM141	107321639	3.31316	0.000130233	0.0110544
TMEM19	107310306	-1.89252	0.00380368	0.0453195
TMEM199	107322474	1.91617	6.13259e-05	0.00666449
TMEM216	107314204	2.58385	0.00137775	0.0327714
TMEM234	107323872	2.84983	0.00407609	0.0460447
TMEM256	107307065	4.0566	0.0017762	0.0367932
TMEM258	107314212	2.68217	0.00203394	0.0372331
TMEM60	107322774	1.64725	0.00233738	0.03891
TMEM86A	107314698	-2.12815	0.00486466	0.0489053
TMIGD2	107325336	2.91682	0.00116412	0.0312066
TMPPE	107309383	-2.62282	0.000224452	0.0145855
TNC	107321653	-1.98623	0.00297772	0.0429012
TNFRSF11B	107310514	-3.84439	0.000707332	0.0256482
TNFRSF13B	107320816	1.98718	0.00504625	0.0498539
TNRC6A	107320657	-2.20847	0.000103025	0.00918859
TOB2	107313153	4.15623	0.00303636	0.0432875
TOMM6	107324827	3.58905	0.00122398	0.0317752
TOP2A	107325246	1.34076	0.00428575	0.0470637
TP53BP1	107318889	-2.14957	0.0030852	0.0436032
TRAK1	107309368	-1.67744	0.00186392	0.0368305
TRIM14	107306386	-1.83632	0.00375553	0.0453195
TRIM25	107322062	-2.26625	0.00105263	0.0300229
TRIM35	107312418	1.9564	0.00130544	0.0321516
TRIO	107309516	-1.45748	0.0042257	0.0468119
TRNP1	107323998	3.4801	0.00058024	0.0237455
TSEN2	107319678	-2.00455	4.08809e-05	0.00536846
TTBK1	107310912	-1.75863	0.00374984	0.0453195
TTC31	107306842	2.77996	0.000918651	0.0280822
TTC32	107312294	1.76574	0.00247475	0.0398154
TTLL9	107323184	-10.2864	0.000713682	0.0256482
TUBGCP2	107315622	-2.85282	0.002391	0.039071
UBE2Q2	107318538	-10.7295	0.000484186	0.0226073
UGP2	107310694	-1.51263	0.00389686	0.0453195
ULK3	107318658	2.14809	0.00236809	0.0389736
UPF1	107325348	-1.27879	0.00506962	0.0499305
USP10	107319363	-1.95577	0.000601408	0.0239929
USP15	107310036	-1.87043	0.000642932	0.0243699
VCPKMT	107315518	4.71361	4.04531e-05	0.00536846
WDR25	107315330	-4.80325	0.00447869	0.0477676
WDR7	107325933	-1.6001	0.00141542	0.0331147
WDR83OS	107307166	4.00664	0.00013471	0.0111696
WISP2	107322924	2.4539	0.00183677	0.0368305
WWC1	107320243	-1.53982	0.000395281	0.0200935
WWC2	107313285	-3.91933	0.00192727	0.0370331
XKR7	107323071	2.46134	0.00338998	0.0453195
XKR8	107323926	2.77943	0.00457984	0.048128
XPC	107319908	-2.51481	0.00456327	0.048128
YIPF3	107311333	6.00513	2.15678e-05	0.0036743
YTHDC1	107313442	-1.93145	0.00102589	0.0297995
ZBTB16	107324253	-2.08364	0.00387306	0.0453195
ZBTB26	107321835	-1.66664	0.0023211	0.03891
ZC3H7B	107312999	-2.46829	0.00123731	0.0318293
ZDHHC16	107315998	2.89064	0.00203897	0.0372331
ZMAT5	107321485	1.97579	0.0040542	0.0459206
ZMIZ1	107315718	-2.46411	7.33537e-05	0.00757989
ZNF462	107306437	-2.14936	0.00485149	0.0489053
ZNF827	107313155	-1.97561	0.00267021	0.041336
ZSWIM6	107306017	-1.90562	0.000507715	0.0226335
